# Supplementary material for: Lavender- and lavandin-distilled straws: an untapped feedstock with great potential for the production of high-added value compounds and fungal enzymes
Source: Biotechnol Biofuels. 2018 Aug 2;11:217. doi: 10.1186/s13068-018-1218-5 (PMC6071384; doi:10.1186/s13068-018-1218-5)
Supplement: Supplementary file 2 — Additional file 2: Data S1. Excel table containing the list of proteins detected and identified in the secretomes of P. cinnabarinus BRFM137 grown on DS, DF, LS, LF or maltose (reference) as substrates. [file 13068_2018_1218_MOESM2_ESM.xls]

## Sheet: Feuil1
Data S1. List of the proteins detected and identified in the secretomes of P. cinnabarinus BRFM137 grown on DS, DF, LS, LF or maltose (reference) as substrates.
Sequence name (Protein Id): identification of the sequence according to the annotation of the P. cinnabarinus BRFM137 genome, from the Joint Genome Institute Portal (http://genome.jgi.doe.gov/programs/fungi/index.jsf)
Automatic annotation: automatic gene annotation (GO) of the P. cinnabarinus BRFM137 genome, from the Joint Genome Institute Portal (http://genome.jgi.doe.gov/programs/fungi/index.jsf)
Class : class of Cazymes according to the CAZy database (http://www.cazy.org/), expert annotation
Family: subclass of Cazymes according to the CAZy database, expert annotation
Module: modular structure with non-catalytic activity appended to the CAZymes according to the CAZy database, expert annotation
Number of spectra: number of peptide spectra detected after LC-MS/MS proteomic analysis, for each protein, depending on the growth substrate
AA: "Auxiliary Activity" enzyme; DS: lavandin stem straw; DF: lavandin flower straw; LS: lavender stem straw; LF: lavender flower straw; CBH: cellobiohydrolase
							Number of spectra
Sequence name (Prot Id)	Automatic annotation	Type	Class	Family	Module	DS	DF	LS	LF	maltose
8640	jgi|Pycci1|8640|[(1-18)SIGN][(19-456)GH7]|	CAZy	GH	GH7 (CBH)		467	246	608	467	506
8672	jgi|Pycci1|8672|[(1-21)SIGN][(22-518)AA1_1]|1.10.3.2|KOG1263|Multicopper oxidases|	CAZy	AA	AA1_1		447	323	447	382	606
3446	jgi|Pycci1|3446|[(1-23)UNK][(24-529)AA1_1]|1.10.3.2|KOG1263|Multicopper oxidases|	CAZy	AA	AA1_1		287	244	312	241	354
6809	jgi|Pycci1|6809|[(1-18)SIGN][(19-458)GH7]|	CAZy	GH	GH7 (CBH)		260	117	241	203	201
8001	jgi|Pycci1|8001|[(1-24)SIGN][(25-379)GH28_9]|3.2.1.15|3.2.1.15|	CAZy	GH	GH28_9		214	157	175	171	193
5077	jgi|Pycci1|5077|	UNKNOWN				211	114	187	130	224
3435	jgi|Pycci1|3435|[(0-0)CBM1][(1-20)SIGN][(48-76)LNK][(77-360)GH10_5]|	CAZy	GH	GH10_5		83	72	90	88	23
372	jgi|Pycci1|372|[(1-18)SIGN][(23-434)GH28_rgl]|3.2.1.15|3.2.1.15|	CAZy	GH	GH28_rgl		77	88	69	82	37
6608	jgi|Pycci1|6608|[(1-646)JUNK][(647-665)SIGN][(666-701)CBM1][(702-741)LNK][(742-1093)GH5_7]|KOG2410|Gamma-glutamyltransferase|	CAZy	GH	GH5_7	CBM1	89	65	89	69	96
9352	jgi|Pycci1|9352|[(1-20)SIGN][(21-56)CBM1][(57-96)LNK][(97-453)GH6_3]|	CAZy	GH	GH6_3	CBM1	28	53	44	61	4
9131	jgi|Pycci1|9131|[(1-19)SIGN][(20-203)AA8][(204-229)LNK][(230-769)AA3_1][(770-1361)UNK]|1.1.99.1|KOG3872|FOG: FHA domain|	CAZy	AA	AA3_1	AA8	29	32	37	32	26
7436	jgi|Pycci1|7436|[(1-19)SIGN][(20-63)CBM1][(64-102)LNK][(103-376)CE1]|KOG1216|von Willebrand factor and related coagulation proteins|KOG1216|von Willebrand factor and related coagulation proteins|	CAZy	CE	CE1	CBM1	19	17	26	32	13
4229	jgi|Pycci1|4229|3.4.14.9|	UNKNOWN				61	22	61	31	118
5859	jgi|Pycci1|5859|	UNKNOWN				14	83	7	31	5
9246	jgi|Pycci1|9246|	UNKNOWN				31	10	38	30	30
5845	jgi|Pycci1|5845|[(1-18)SIGN][(19-456)GH7]|	CAZy	GH	GH7 (CBH)		39	22	39	27	46
7004	jgi|Pycci1|7004|[(1-48)UNK][(49-67)TM][(68-440)GH35_2][(441-1054)UNK]|3.2.1.23|3.2.1.23|3.2.1.23|3.2.1.23|3.2.1.23|KOG0496|Beta-galactosidase|	CAZy	GH	GH35_2		21	34	17	25	14
4566	jgi|Pycci1|4566|[(1-59)UNK][(60-355)GH3_5][(356-732)UNK]|3.2.1.21|3.2.1.21|3.2.1.21|	CAZy	GH	GH3_5		15	31	14	25	22
7245	jgi|Pycci1|7245|[(1-17)SIGN][(18-309)GH27_1][(310-423)UNK]|3.2.1.22|3.2.1.22|3.2.1.22|3.2.1.22|KOG2366|Alpha-D-galactosidase (melibiase)|	CAZy	GH	GH27_1		31	19	29	24	57
2284	jgi|Pycci1|2284|3.4.14.9|	UNKNOWN				16	26	12	22	11
7022	jgi|Pycci1|7022|[(1-26)SIGN][(27-406)GH35_2][(407-941)UNK]|3.2.1.23|3.2.1.23|3.2.1.23|3.2.1.23|3.2.1.23|KOG0496|Beta-galactosidase|	CAZy	GH	GH35_2		5	31	10	22	0
4319	jgi|Pycci1|4319|[(0-0)CBM1][(0-0)CE15][(1-21)SIGN]|KOG1216|von Willebrand factor and related coagulation proteins|KOG1216|von Willebrand factor and related coagulation proteins|	CAZy	CE	CE15	CBM1	11	16	15	22	4
1423	jgi|Pycci1|1423|3.4.23.3|KOG1339|Aspartyl protease|	PROTEASE				24	17	30	21	44
7129	jgi|Pycci1|7129|[(1-21)SIGN][(22-748)GH74][(749-807)LNK][(808-846)CBM1]|KOG4157|beta-1,6-N-acetylglucosaminyltransferase, contains WSC domain|KOG4157|beta-1,6-N-acetylglucosaminyltransferase, contains WSC domain|	CAZy	GH	GH74	CBM1	32	24	27	21	23
6236	jgi|Pycci1|6236|[(1-17)SIGN][(18-195)LNK][(196-424)CE4][(425-447)LNK][(448-473)GPI]|KOG0845|Nuclear pore complex, Nup98 component (sc Nup145/Nup100/Nup116)|KOG0845|Nuclear pore complex, Nup98 component (sc Nup145/Nup100/Nup116)|	CAZy	CE	CE4	GPI	22	23	18	20	20
938	jgi|Pycci1|938|[(1-17)SIGN][(18-50)UNK][(51-534)GH79_1]|	CAZy	GH	GH79_1		11	32	9	20	0
7854	jgi|Pycci1|7854|[(1-577)AA5_1][(578-740)UNK]|KOG0956|PHD finger protein AF10|	CAZy	AA	AA5_1		28	21	26	17	50
386	jgi|Pycci1|386|[(0-0)X123]|KOG0372|Serine/threonine specific protein phosphatase involved in glycogen accumulation, PP2A-related|KOG0372|Serine/threonine specific protein phosphatase involved in glycogen accumulation, PP2A-related|	OTHER				13	9	16	17	0
6680	jgi|Pycci1|6680|	UNKNOWN				22	8	15	16	30
3282	jgi|Pycci1|3282|[(1-21)SIGN][(22-34)UNK][(35-258)GH12_1]|	CAZy	GH	GH12_1		19	25	17	16	22
1365	jgi|Pycci1|1365|[(0-0)GH131][(0-0)CBM1]|KOG1216|von Willebrand factor and related coagulation proteins|KOG1216|von Willebrand factor and related coagulation proteins|	CAZy	GH	GH131	CBM1	22	27	17	16	12
3180	jgi|Pycci1|3180|	UNKNOWN				24	15	19	15	56
6914	jgi|Pycci1|6914|[(1-15)SIGN][(16-41)UNK][(42-415)GH20]|3.2.1.52|3.2.1.52|3.2.1.52|3.2.1.52|3.2.1.52|KOG2499|Beta-N-acetylhexosaminidase|	CAZy	GH	GH20		8	13	9	15	0
9738	jgi|Pycci1|9738|[(1-18)SIGN][(19-327)UNK][(328-723)GH31][(724-942)UNK]|3.2.1.20|3.2.1.20|KOG1065|Maltase glucoamylase and related hydrolases, glycosyl hydrolase family 31|	CAZy	GH	GH31		12	19	8	14	27
4408	jgi|Pycci1|4408|3.4.23.25|KOG1339|Aspartyl protease|	PROTEASE				9	12	6	14	5
6931	jgi|Pycci1|6931|[(1-18)SIGN][(19-157)UNK][(158-702)GH37_3][(703-728)UNK][(729-754)GPI]|3.2.1.28|KOG0602|Neutral trehalase|	CAZy	GH	GH37_3	GPI	12	13	8	13	9
9741	jgi|Pycci1|9741|	UNKNOWN				6	8	10	12	28
727	jgi|Pycci1|727|1.1.1.1|1.1.1.1|1.1.1.1|1.1.1.1|1.1.1.1|KOG0023|Alcohol dehydrogenase, class V|	REDOX				0	11	0	12	0
8665	jgi|Pycci1|8665|[(1-20)UNK][(21-525)AA1_1]|1.10.3.2|KOG1263|Multicopper oxidases|	CAZy	AA	AA1_1		14	19	14	11	22
5320	jgi|Pycci1|5320|[(1-16)SIGN][(17-28)UNK][(29-379)PL8_4][(388-644)X107][(645-764)UNK]|	CAZy	PL	PL8_4	X107	16	10	14	11	26
1929	jgi|Pycci1|1929|[(1-20)SIGN][(21-55)CBM1][(56-78)LNK][(79-386)GH5_5]|	CAZy	GH	GH5_5	CBM1	19	10	17	11	16
9003	jgi|Pycci1|9003|[(1-21)SIGN][(22-480)UNK][(481-996)AA5_1]|KOG4157|beta-1,6-N-acetylglucosaminyltransferase, contains WSC domain|KOG4157|beta-1,6-N-acetylglucosaminyltransferase, contains WSC domain|	CAZy	AA	AA5_1		14	11	11	11	15
9358	jgi|Pycci1|9358|3.1.1.1|KOG1516|Carboxylesterase and related proteins|	ESTERASE/LIPASE				13	9	9	11	7
2095	jgi|Pycci1|2095|	UNKNOWN				13	9	14	10	7
3798	jgi|Pycci1|3798|[(1-18)JUNK][(19-40)SIGN][(46-428)GH28][(429-633)UNK][(634-655)TM][(656-726)UNK]|KOG0756|Mitochondrial tricarboxylate/dicarboxylate carrier proteins|	CAZy	GH	GH28		2	13	3	10	0
5579	jgi|Pycci1|5579|[(1-19)SIGN][(20-243)AA9][(244-285)LNK][(286-322)CBM1]|	CAZy	AA	AA9	CBM1	8	6	4	10	0
6605	jgi|Pycci1|6605|3.4.16.5|KOG1282|Serine carboxypeptidases (lysosomal cathepsin A)|KOG1282|Serine carboxypeptidases (lysosomal cathepsin A)|	PROTEASE				8	8	11	9	5
5713	jgi|Pycci1|5713|[(1-20)SIGN][(21-56)CBM1][(57-91)LNK][(92-419)GH5_5]|	CAZy	GH	GH5_5	CBM1	12	9	8	9	7
707	jgi|Pycci1|707|KOG1516|Carboxylesterase and related proteins|	ESTERASE/LIPASE				7	15	3	9	0
5751	jgi|Pycci1|5751|[(0-0)GH76_dist]|	CAZy	GH	GH76_dist		14	10	10	8	21
5385	jgi|Pycci1|5385|3.4.21.48|KOG1153|Subtilisin-related protease/Vacuolar protease B|	PROTEASE				9	8	6	8	3
289	jgi|Pycci1|289|3.4.-.-|3.4.-.-|KOG2182|Hydrolytic enzymes of the alpha/beta hydrolase fold|KOG2182|Hydrolytic enzymes of the alpha/beta hydrolase fold|	UNKNOWN				5	11	4	8	3
7225	jgi|Pycci1|7225|[(0-0)GH3_5]|3.2.1.21|3.2.1.21|3.2.1.21|	CAZy	GH	GH3_5		8	7	12	7	10
1092	jgi|Pycci1|1092|[(1-19)SIGN][(20-360)UNK][(361-760)GH2_Mnd2][(761-958)UNK]|3.2.1.25|KOG2230|Predicted beta-mannosidase|	CAZy	GH	GH2_Mnd2		6	7	9	7	9
8616	jgi|Pycci1|8616|[(1-17)SIGN][(18-55)CBM1][(56-62)LNK][(63-372)GH5_5]|	CAZy	GH	GH5_5	CBM1	11	6	8	7	5
2943	jgi|Pycci1|2943|	UNKNOWN				9	7	7	7	6
7587	jgi|Pycci1|7587|	UNKNOWN				6	8	5	7	5
5675	jgi|Pycci1|5675|3.4.16.2|KOG2182|Hydrolytic enzymes of the alpha/beta hydrolase fold|KOG2182|Hydrolytic enzymes of the alpha/beta hydrolase fold|	UNKNOWN				4	6	4	7	7
3712	jgi|Pycci1|3712|[(1-19)SIGN][(20-491)GH13_1][(492-510)UNK][(511-534)GPI]|3.2.1.1|KOG0471|Alpha-amylase|	CAZy	GH	GH13_1	GPI	6	7	5	7	3
7738	jgi|Pycci1|7738|[(0-0)GH115][(1-27)SIGN]|	CAZy	GH	GH115		0	12	4	7	0
5150	jgi|Pycci1|5150|[(1-18)SIGN][(19-230)AA9]|	CAZy	AA	AA9		5	7	3	7	0
3507	jgi|Pycci1|3507|3.4.16.5|KOG1282|Serine carboxypeptidases (lysosomal cathepsin A)|KOG1282|Serine carboxypeptidases (lysosomal cathepsin A)|	PROTEASE				7	7	6	6	47
4334	jgi|Pycci1|4334|	UNKNOWN				7	4	10	6	24
8595	jgi|Pycci1|8595|[(1-22)UNK][(23-44)TM][(45-135)UNK][(136-685)PL1000][(686-765)UNK]|	CAZy	PL	PL1000		6	7	8	6	18
5750	jgi|Pycci1|5750|[(0-0)GH76_dist][(1-22)SIGN]|	CAZy	GH	GH76_dist		9	5	7	6	12
5971	jgi|Pycci1|5971|KOG4603|TBP-1 interacting protein|	UNKNOWN				8	6	8	6	10
7844	jgi|Pycci1|7844|3.4.14.9|	UNKNOWN				8	5	7	6	9
7593	jgi|Pycci1|7593|	UNKNOWN				5	6	4	6	4
4352	jgi|Pycci1|4352|KOG2251|Homeobox transcription factor|	OTHER				7	6	5	6	7
6130	6130	CAZy	GH	GH31		4	3	2	6	15
4660	4660	UNKNOWN				5	4	6	6	7
3646	3646	CAZy	AA	AA9		12	5	4	6	1
5551	jgi|Pycci1|5551|	UNKNOWN				1	5	1	6	14
7198	jgi|Pycci1|7198|	UNKNOWN				4	4	4	6	7
5863	jgi|Pycci1|5863|[(1-19)UNK][(20-268)CE16]|	CAZy	CE	CE16		3	6	3	6	2
692	jgi|Pycci1|692|[(1-26)SIGN][(27-39)UNK][(40-493)GH47][(494-531)UNK]|3.2.1.113|KOG2431|1, 2-alpha-mannosidase|	CAZy	GH	GH47		1	7	0	6	4
3428	jgi|Pycci1|3428|[(0-0)GH92]|	CAZy	GH	GH92		1	5	0	6	5
278	jgi|Pycci1|278|1.1.1.37|1.1.1.37|1.1.1.37|1.1.1.37|1.1.1.37|KOG1494|NAD-dependent malate dehydrogenase|	REDOX				2	9	0	6	0
5520	jgi|Pycci1|5520|[(1-715)AA3_4]|	CAZy	AA	AA3_4		0	6	0	6	3
3159	jgi|Pycci1|3159|1.2.1.3|1.2.1.3|1.2.1.3|1.2.1.3|1.2.1.3|1.2.1.3|1.2.1.3|1.2.1.3|1.2.1.3|1.2.1.3|1.2.1.3|1.2.1.3|1.2.1.3|1.2.1.3|1.2.1.3|KOG2450|Aldehyde dehydrogenase|	REDOX				2	6	0	6	0
3431	jgi|Pycci1|3431|[(0-0)GH3_7]|3.2.1.21|3.2.1.21|3.2.1.21|	CAZy	GH	GH3_7		4	3	0	6	0
5455	jgi|Pycci1|5455|	UNKNOWN				8	4	7	5	16
8727	jgi|Pycci1|8727|3.1.27.1|KOG1642|Ribonuclease, T2 family|	NUCLEASE				5	2	7	5	28
929	jgi|Pycci1|929|[(1-22)SIGN][(23-308)UNK][(309-664)GH95][(665-677)UNK]|	CAZy	GH	GH95		9	8	7	5	13
301	jgi|Pycci1|301|[(1-206)UNK][(207-230)TM][(231-267)UNK][(268-651)GH16_fun2][(652-707)UNK]|	CAZy	GH	GH16_fun2		8	8	6	5	14
10401	jgi|Pycci1|10401|	UNKNOWN				7	6	6	5	17
6235	jgi|Pycci1|6235|[(1-24)SIGN][(25-346)GH72][(347-373)LNK][(374-495)CBM43_b][(496-532)LNK][(533-563)GPI]|KOG4157|beta-1,6-N-acetylglucosaminyltransferase, contains WSC domain|KOG4157|beta-1,6-N-acetylglucosaminyltransferase, contains WSC domain|	CAZy	GH	GH72	CBM43b	8	6	7	5	6
2028	jgi|Pycci1|2028|[(1-20)SIGN][(21-246)AA9][(247-279)LNK][(280-317)CBM1]|	CAZy	AA	AA9	CBM1	7	9	4	5	0
1104	jgi|Pycci1|1104|[(1-21)SIGN][(22-59)CBM1][(60-96)LNK][(97-248)X146][(249-703)JUNK]|KOG1838|Alpha/beta hydrolase|	CAZy	X	X146	CBM1	6	6	4	5	3
5582	jgi|Pycci1|5582|3.6.1.3|KOG0652|26S proteasome regulatory complex, ATPase RPT5|	OTHER				5	7	3	5	4
9785	jgi|Pycci1|9785|1.2.1.12|1.2.1.12|KOG0657|Glyceraldehyde 3-phosphate dehydrogenase|	REDOX				1	10	1	5	0
1433	jgi|Pycci1|1433|[(1-20)SIGN][(21-67)UNK][(68-423)GH30_3][(424-569)UNK]|KOG2566|Beta-glucocerebrosidase|	CAZy	GH	GH30_3		2	5	3	5	2
4727	jgi|Pycci1|4727|	UNKNOWN				0	5	2	5	2
9284	jgi|Pycci1|9284|3.1.3.2|3.1.3.2|KOG1382|Multiple inositol polyphosphate phosphatase|	OTHER				0	5	1	5	1
6090	jgi|Pycci1|6090|	UNKNOWN				13	3	12	4	37
161	jgi|Pycci1|161|[(0-0)GH30]|	CAZy	GH	GH30		9	6	8	4	5
3147	jgi|Pycci1|3147|[(1-37)UNK][(38-620)AA3_2]|1.1.99.1|KOG1238|Glucose dehydrogenase/choline dehydrogenase/mandelonitrile lyase (GMC oxidoreductase family)|	CAZy	AA	AA3_2		3	6	3	4	13
4524	jgi|Pycci1|4524|	UNKNOWN				6	4	5	4	4
4099	jgi|Pycci1|4099|[(1-18)SIGN][(19-61)UNK][(62-453)GH18]|3.2.1.14|KOG2806|Chitinase|	CAZy	GH	GH18		8	3	4	4	3
9145	jgi|Pycci1|9145|[(0-0)CE*_CE4]|	CAZy	CE	CE*_CE4		3	5	4	4	5
7820	jgi|Pycci1|7820|[(1-22)SIGN][(23-37)UNK][(38-523)GH13_32][(524-539)LNK][(540-634)CBM20]|3.2.1.1|KOG2212|Alpha-amylase|	CAZy	GH	GH13_32	CBM20	4	4	2	4	6
4818	jgi|Pycci1|4818|[(0-0)GH43_B][(1-24)SIGN]|	CAZy	GH	GH43_B		4	1	3	4	6
4230	jgi|Pycci1|4230|	UNKNOWN				4	4	5	4	0
826	jgi|Pycci1|826|[(1-69)UNK][(70-457)GH28_pgx]|3.2.1.15|3.2.1.15|	CAZy	GH	GH28_pgx		3	5	3	4	2
8856	jgi|Pycci1|8856|	UNKNOWN				3	4	3	4	2
1233	jgi|Pycci1|1233|[(1-20)SIGN][(21-47)UNK][(48-365)GH17.gs]|	CAZy	GH	GH17.gs		2	5	2	4	3
1070	jgi|Pycci1|1070|[(0-0)AA3_2]|1.1.99.1|KOG1238|Glucose dehydrogenase/choline dehydrogenase/mandelonitrile lyase (GMC oxidoreductase family)|	CAZy	AA	AA3_2		0	3	0	4	5
10255	jgi|Pycci1|10255|[(0-0)GH125][(1-22)SIGN]|	CAZy	GH	GH125		0	3	2	4	1
7827	jgi|Pycci1|7827|[(1-45)UNK][(46-245)AA6]|KOG3135|1,4-benzoquinone reductase-like; Trp repressor binding protein-like/protoplast-secreted protein|	CAZy	AA	AA6		0	4	0	4	0
6860	jgi|Pycci1|6860|[(0-0)GH92]|	CAZy	GH	GH92		2	10	2	3	9
2129	jgi|Pycci1|2129|[(1-21)SIGN][(22-79)UNK][(80-345)CE16]|	CAZy	CE	CE16		8	6	4	3	4
8439	jgi|Pycci1|8439|3.2.1.58|	UNKNOWN				4	3	3	3	6
3613	jgi|Pycci1|3613|[(0-0)GH16_1][(0-0)CBM18][(1-22)SIGN]|	CAZy	GH	GH16_1	CBM18	3	4	3	3	4
4246	jgi|Pycci1|4246|3.4.23.1|KOG1339|Aspartyl protease|	PROTEASE				2	4	3	3	3
5321	jgi|Pycci1|5321|[(1-27)SIGN][(28-136)UNK][(137-495)PL8_4][(503-766)X107][(767-876)UNK]|KOG4157|beta-1,6-N-acetylglucosaminyltransferase, contains WSC domain|KOG4157|beta-1,6-N-acetylglucosaminyltransferase, contains WSC domain|	CAZy	PL	PL8_4	X107	5	7	0	3	0
9504	jgi|Pycci1|9504|[(1-145)UNK][(146-166)TM][(167-204)UNK][(205-579)GH16_fun2][(580-630)UNK]|	CAZy	GH	GH16_fun2		2	3	2	3	4
4119	jgi|Pycci1|4119|[(1-422)AA1_2]|1.10.3.2|KOG1263|Multicopper oxidases|	CAZy	AA	AA1_2		3	3	4	3	1
8810	jgi|Pycci1|8810|	UNKNOWN				2	2	1	3	6
5263	jgi|Pycci1|5263|KOG1882|Transcriptional regulator SNIP1, contains FHA domain|	OTHER				3	5	2	3	0
7546	jgi|Pycci1|7546|3.2.1.67|	UNKNOWN				2	3	3	3	2
3220	jgi|Pycci1|3220|[(1-20)SIGN][(21-452)GH5_15]|	CAZy	GH	GH5_15		3	5	2	3	0
3359	jgi|Pycci1|3359|[(1-407)UNK][(408-608)GH45_c][(609-615)UNK]|	CAZy	GH	GH45_c		2	2	2	3	4
8219	jgi|Pycci1|8219|[(0-0)GH88][(1-18)SIGN]|	CAZy	GH	GH88		2	2	1	3	4
2527	jgi|Pycci1|2527|	UNKNOWN				3	2	2	3	2
3419	jgi|Pycci1|3419|5.1.3.3|KOG1604|Predicted mutarotase|	SUGAR EPIMERASE				2	2	0	3	5
2497	jgi|Pycci1|2497|	UNKNOWN				4	4	0	3	0
4541	jgi|Pycci1|4541|	UNKNOWN				0	6	2	3	0
5324	jgi|Pycci1|5324|[(0-0)PL4]|	CAZy	PL	PL4		0	6	1	3	1
8361	jgi|Pycci1|8361|[(0-0)AA3_2]|1.1.99.1|KOG1238|Glucose dehydrogenase/choline dehydrogenase/mandelonitrile lyase (GMC oxidoreductase family)|	CAZy	AA	AA3_2		0	5	0	3	2
3462	jgi|Pycci1|3462|	UNKNOWN				2	2	2	3	0
3421	jgi|Pycci1|3421|[(1-22)SIGN][(23-47)UNK][(48-647)AA3_2][(648-682)UNK][(683-705)GPI]|1.1.99.1|KOG1238|Glucose dehydrogenase/choline dehydrogenase/mandelonitrile lyase (GMC oxidoreductase family)|	CAZy	AA	AA3_2	GPI	2	1	2	3	0
4540	jgi|Pycci1|4540|[(1-20)SIGN][(21-179)UNK][(180-608)GH20][(609-692)UNK]|3.2.1.52|3.2.1.52|3.2.1.52|3.2.1.52|3.2.1.52|KOG2499|Beta-N-acetylhexosaminidase|	CAZy	GH	GH20		1	2	0	3	0
7235	jgi|Pycci1|7235|1.1.1.44|KOG2653|6-phosphogluconate dehydrogenase|	REDOX				0	3	0	3	0
4028	jgi|Pycci1|4028|	UNKNOWN				0	2	0	3	0
4151	jgi|Pycci1|4151|KOG4419|5' nucleotidase|	NUCLEASE				0	2	0	3	0
6247	jgi|Pycci1|6247|3.4.16.5|KOG1282|Serine carboxypeptidases (lysosomal cathepsin A)|KOG1282|Serine carboxypeptidases (lysosomal cathepsin A)|	PROTEASE				2	4	2	2	2
1111	jgi|Pycci1|1111|	UNKNOWN				6	5	4	2	9
2469	jgi|Pycci1|2469|3.4.23.3|KOG1339|Aspartyl protease|	PROTEASE				2	3	3	2	16
172	jgi|Pycci1|172|[(1-25)SIGN][(26-41)UNK][(42-324)GH18_dist]|	CAZy	GH	GH18_dist		4	1	3	2	12
4271	jgi|Pycci1|4271|	UNKNOWN				1	1	1	2	11
6211	jgi|Pycci1|6211|	UNKNOWN				2	2	2	2	8
1827	jgi|Pycci1|1827|[(1-17)SIGN][(21-491)GH13_1][(492-500)UNK][(501-532)GPI]|3.2.1.1|KOG0471|Alpha-amylase|	CAZy	GH	GH13_1	GPI	4	2	3	2	3
5118	jgi|Pycci1|5118|KOG1474|Transcription initiation factor TFIID, subunit BDF1 and related bromodomain proteins|	OTHER				3	0	2	2	6
4045	jgi|Pycci1|4045|KOG1778|CREB binding protein/P300 and related TAZ Zn-finger proteins|	OTHER				2	3	2	2	4
2362	jgi|Pycci1|2362|[(1-22)SIGN][(23-232)UNK][(233-445)CE4][(446-469)LNK][(470-497)GPI]|KOG4297|C-type lectin|KOG4297|C-type lectin|	CAZy	CE	CE4	GPI	4	4	1	2	1
2097	jgi|Pycci1|2097|KOG4701|Chitinase|	OTHER				1	2	2	2	5
6857	jgi|Pycci1|6857|[(0-0)GH92]|	CAZy	GH	GH92		0	1	2	2	7
7971	jgi|Pycci1|7971|3.1.1.7|KOG4389|Acetylcholinesterase/Butyrylcholinesterase|	ESTERASE/LIPASE				0	7	2	2	0
5519	jgi|Pycci1|5519|	UNKNOWN				0	2	0	2	7
90	jgi|Pycci1|90|3.4.14.9|	UNKNOWN				2	3	2	2	2
1291	jgi|Pycci1|1291|	UNKNOWN				2	1	2	2	3
6687	jgi|Pycci1|6687|	UNKNOWN				0	3	0	2	5
3171	jgi|Pycci1|3171|3.4.23.5|KOG1339|Aspartyl protease|	PROTEASE				2	2	2	2	2
6004	jgi|Pycci1|6004|[(1-29)SIGN][(35-371)GH18_14][(372-419)UNK]|3.2.1.14|KOG4701|Chitinase|	CAZy	GH	GH18_14		1	2	2	2	3
3097	jgi|Pycci1|3097|[(1-162)UNK][(163-186)TM][(187-223)UNK][(224-593)GH16_fun2][(594-645)UNK]|	CAZy	GH	GH16_fun2		1	1	1	2	4
4661	jgi|Pycci1|4661|	UNKNOWN				0	3	1	2	3
736	jgi|Pycci1|736|	UNKNOWN				2	1	2	2	2
5920	jgi|Pycci1|5920|3.1.1.1|KOG4389|Acetylcholinesterase/Butyrylcholinesterase|	ESTERASE/LIPASE				0	4	0	2	3
1257	jgi|Pycci1|1257|	UNKNOWN				2	3	0	2	2
5804	jgi|Pycci1|5804|[(1-113)JUNK][(114-134)SIGN][(135-174)UNK][(175-552)GH16_fun2][(553-604)UNK]|	CAZy	GH	GH16_fun2		3	1	2	2	1
7935	jgi|Pycci1|7935|	UNKNOWN				1	3	2	2	0
7620	jgi|Pycci1|7620|3.2.1.58|KOG0566|Inositol-1,4,5-triphosphate 5-phosphatase (synaptojanin), INP51/INP52/INP53 family|	OTHER				2	2	2	2	0
3272	jgi|Pycci1|3272|	UNKNOWN				2	2	0	2	2
4963	jgi|Pycci1|4963|[(1-21)SIGN][(23-323)GH16_fun1][(324-362)LNK][(363-393)GPI]|KOG4157|beta-1,6-N-acetylglucosaminyltransferase, contains WSC domain|KOG4157|beta-1,6-N-acetylglucosaminyltransferase, contains WSC domain|	CAZy	GH	GH16_fun1		2	1	2	2	1
1686	jgi|Pycci1|1686|[(1-17)SIGN][(18-364)UNK][(365-764)GH2_Mnd2][(765-943)UNK]|3.2.1.25|KOG2230|Predicted beta-mannosidase|	CAZy	GH	GH2_Mnd2		1	5	0	2	0
2346	jgi|Pycci1|2346|KOG0004|Ubiquitin/40S ribosomal protein S27a fusion|	OTHER				0	3	0	2	1
3542	jgi|Pycci1|3542|[(1-19)SIGN][(22-317)GH16_fun1]|	CAZy	GH	GH16_fun1		0	2	1	2	1
8256	jgi|Pycci1|8256|[(0-0)GH5_9]|	CAZy	GH	GH5_9		0	1	1	2	1
2128	jgi|Pycci1|2128|	UNKNOWN				0	3	0	2	0
7572	jgi|Pycci1|7572|	UNKNOWN				1	2	0	2	0
1623	jgi|Pycci1|1623|2.7.4.6|2.7.4.6|KOG0888|Nucleoside diphosphate kinase|	NUCLEASE				0	2	0	2	0
9133	jgi|Pycci1|9133|1.11.1.6|1.11.1.6|KOG0047|Catalase|	REDOX				0	2	0	2	0
5063	jgi|Pycci1|5063|1.1.1.14|KOG0024|Sorbitol dehydrogenase|	REDOX				0	2	0	2	0
6253	jgi|Pycci1|6253|KOG4701|Chitinase|	OTHER				0	0	0	2	1
1349	jgi|Pycci1|1349|KOG0746|60S ribosomal protein L3 and related proteins|	OTHER				0	0	0	2	0
6789	jgi|Pycci1|6789|6.4.1.1|6.4.1.1|6.4.1.1|KOG0369|Pyruvate carboxylase|	OTHER				0	0	0	2	0
5298	jgi|Pycci1|5298|3.4.23.34|KOG1339|Aspartyl protease|	PROTEASE				1	1	2	1	55
7835	jgi|Pycci1|7835|3.4.14.9|	UNKNOWN				1	2	1	1	0
358	jgi|Pycci1|358|	UNKNOWN				1	1	1	1	8
7421	jgi|Pycci1|7421|[(1-26)SIGN][(27-44)UNK][(45-790)GH55][(791-865)UNK]|	CAZy	GH	GH55		5	1	4	1	6
10062	jgi|Pycci1|10062|[(1-19)SIGN][(20-242)AA9]|	CAZy	AA	AA9		2	3	1	1	0
9455	jgi|Pycci1|9455|[(1-28)UNK][(29-320)GH16_fun1][(321-362)LNK][(363-423)JUNK]|	CAZy	GH	GH16_fun1		2	2	2	1	3
8611	jgi|Pycci1|8611|[(1-35)SIGN][(36-212)UNK][(213-671)GH20][(672-812)UNK]|	CAZy	GH	GH20		1	4	0	1	4
6899	jgi|Pycci1|6899|3.1.1.1|KOG4389|Acetylcholinesterase/Butyrylcholinesterase|	ESTERASE/LIPASE				3	2	0	1	4
4523	jgi|Pycci1|4523|	UNKNOWN				3	1	2	1	2
9652	jgi|Pycci1|9652|	UNKNOWN				2	2	3	1	0
6879	jgi|Pycci1|6879|[(1-18)SIGN][(19-29)UNK][(30-233)GH25][(234-814)UNK]|	CAZy	GH	GH25		1	0	1	1	4
5929	jgi|Pycci1|5929|KOG4297|C-type lectin|KOG4297|C-type lectin|	OTHER				1	1	1	1	3
8605	jgi|Pycci1|8605|[(1-53)UNK][(54-74)TM][(75-159)UNK][(160-712)PL1000][(713-772)UNK]|	CAZy	PL	PL1000		0	2	1	1	3
6994	jgi|Pycci1|6994|[(1-18)SIGN][(19-262)GH12_1]|	CAZy	GH	GH12_1		2	1	2	1	1
7188	jgi|Pycci1|7188|[(1-16)SIGN][(17-253)GH131]|	CAZy	GH	GH131		3	1	1	1	1
2209	jgi|Pycci1|2209|3.4.16.5|KOG1282|Serine carboxypeptidases (lysosomal cathepsin A)|KOG1282|Serine carboxypeptidases (lysosomal cathepsin A)|	PROTEASE				1	1	1	1	2
2457	jgi|Pycci1|2457|KOG1339|Aspartyl protease|	PROTEASE				0	4	0	1	0
10110	jgi|Pycci1|10110|[(1-20)SIGN][(21-52)UNK][(53-311)PL14_5][(312-320)UNK][(321-351)GPI]|	CAZy	PL	PL14_5	GPI	0	0	1	1	3
9474	jgi|Pycci1|9474|KOG1339|Aspartyl protease|	PROTEASE				1	2	0	1	1
8591	jgi|Pycci1|8591|1.1.1.179|KOG1577|Aldo/keto reductase family proteins|	REDOX				0	3	0	1	0
2682	jgi|Pycci1|2682|3.4.16.-|KOG1282|Serine carboxypeptidases (lysosomal cathepsin A)|KOG1282|Serine carboxypeptidases (lysosomal cathepsin A)|	PROTEASE				0	0	0	1	3
6738	jgi|Pycci1|6738|1.2.1.2|1.2.1.2|KOG0069|Glyoxylate/hydroxypyruvate reductase (D-isomer-specific 2-hydroxy acid dehydrogenase superfamily)|	REDOX				0	2	0	1	0
4972	jgi|Pycci1|4972|	UNKNOWN				0	2	0	1	0
5589	jgi|Pycci1|5589|[(1-21)SIGN][(32-351)CE16][(352-358)UNK]|	CAZy	CE	CE16		0	2	0	1	0
8853	jgi|Pycci1|8853|[(0-0)GH5_7]|	CAZy	GH	GH5_7		0	2	0	1	0
66	jgi|Pycci1|66|KOG4100|Uncharacterized conserved protein|	UNKNOWN				0	2	0	1	0
7000	jgi|Pycci1|7000|KOG1185|Thiamine pyrophosphate-requiring enzyme|KOG1185|Thiamine pyrophosphate-requiring enzyme|	OTHER				0	2	0	1	0
9087	jgi|Pycci1|9087|3.4.16.6|KOG1282|Serine carboxypeptidases (lysosomal cathepsin A)|KOG1282|Serine carboxypeptidases (lysosomal cathepsin A)|	PROTEASE				0	0	0	1	2
6327	jgi|Pycci1|6327|	UNKNOWN				3	0	0	0	57
5626	jgi|Pycci1|5626|[(1-468)AA1_1]|1.10.3.2|KOG1263|Multicopper oxidases|	CAZy	AA	AA1_1		16	6	12	0	0
1194	jgi|Pycci1|1194|3.4.14.9|	UNKNOWN				1	2	1	0	29
1984	jgi|Pycci1|1984|[(0-0)AA3_2]|KOG1238|Glucose dehydrogenase/choline dehydrogenase/mandelonitrile lyase (GMC oxidoreductase family)|	CAZy	AA	AA3_2		0	0	0	0	19
8374	jgi|Pycci1|8374|	UNKNOWN				1	0	2	0	15
3438	jgi|Pycci1|3438|[(1-18)SIGN][(19-238)AA9][(239-737)UNK]|KOG0624|dsRNA-activated protein kinase inhibitor P58, contains TPR and DnaJ domains|	CAZy	AA	AA9		4	3	2	0	0
9908	jgi|Pycci1|9908|[(1-20)SIGN][(21-254)AA9]|	CAZy	AA	AA9		3	0	1	0	0
2053	jgi|Pycci1|2053|[(1-20)SIGN][(21-559)AA5_1]|	CAZy	AA	AA5_1		1	0	0	0	10
2059	jgi|Pycci1|2059|[(1-24)SIGN][(25-597)AA5_1]|	CAZy	AA	AA5_1		1	0	0	0	8
1643	jgi|Pycci1|1643|[(1-27)SIGN][(28-57)UNK][(58-339)GH18_dist]|	CAZy	GH	GH18_dist		4	1	3	0	4
7727	jgi|Pycci1|7727|[(1-85)UNK][(86-104)TM][(107-1075)GH115][(1076-1087)UNK]|	CAZy	GH	GH115		0	8	0	0	0
9113	jgi|Pycci1|9113|[(1-118)UNK][(119-143)TM][(144-227)UNK][(228-630)GH5_9]|3.2.1.58|	CAZy	GH	GH5_9		2	0	0	0	5
3930	jgi|Pycci1|3930|[(1-17)SIGN][(21-427)X123][(428-527)UNK]|KOG4157|beta-1,6-N-acetylglucosaminyltransferase, contains WSC domain|KOG4157|beta-1,6-N-acetylglucosaminyltransferase, contains WSC domain|	CAZy	X	X123		2	0	3	0	1
6051	jgi|Pycci1|6051|	UNKNOWN				0	2	0	0	3
6481	jgi|Pycci1|6481|[(1-18)SIGN][(19-373)AA2]|	CAZy	AA	AA2		1	1	0	0	3
3642	jgi|Pycci1|3642|	UNKNOWN				0	1	2	0	2
5730	jgi|Pycci1|5730|	UNKNOWN				2	0	0	0	3
4712	jgi|Pycci1|4712|3.4.14.9|	UNKNOWN				0	3	0	0	2
7538	jgi|Pycci1|7538|	UNKNOWN				0	0	1	0	3
8158	jgi|Pycci1|8158|3.1.3.5|3.1.3.5|3.1.3.5|	UNKNOWN				1	0	1	0	2
8220	jgi|Pycci1|8220|[(0-0)GH88]|	CAZy	GH	GH88		1	0	1	0	2
5927	jgi|Pycci1|5927|KOG0619|FOG: Leucine rich repeat|	OTHER				0	0	4	0	0
6640	jgi|Pycci1|6640|KOG0368|Acetyl-CoA carboxylase|	OTHER				0	0	2	0	2
8852	jgi|Pycci1|8852|KOG0542|Predicted exonuclease|	NUCLEASE				0	3	0	0	0
2356	jgi|Pycci1|2356|3.4.16.-|KOG1282|Serine carboxypeptidases (lysosomal cathepsin A)|KOG1282|Serine carboxypeptidases (lysosomal cathepsin A)|	PROTEASE				0	0	1	0	2
2690	jgi|Pycci1|2690|3.4.23.3|KOG1339|Aspartyl protease|	PROTEASE				1	2	0	0	0
2360	jgi|Pycci1|2360|3.4.16.6|KOG1282|Serine carboxypeptidases (lysosomal cathepsin A)|KOG1282|Serine carboxypeptidases (lysosomal cathepsin A)|	PROTEASE				2	0	1	0	0
9674	jgi|Pycci1|9674|KOG1432|Predicted DNA repair exonuclease SIA1|	NUCLEASE				0	0	0	0	3
6990	jgi|Pycci1|6990|1.3.3.3|KOG1518|Coproporphyrinogen III oxidase CPO/HEM13|	REDOX				0	2	0	0	0
3196	jgi|Pycci1|3196|	UNKNOWN				0	0	2	0	0
8282	jgi|Pycci1|8282|	UNKNOWN				2	0	0	0	0
1492	jgi|Pycci1|1492|3.2.1.3|KOG2589|Histone tail methylase|	OTHER				0	0	0	0	2
598	jgi|Pycci1|598|[(1-23)SIGN][(24-49)UNK][(50-841)GH92]|	CAZy	GH	GH92		0	0	0	0	2
1644	jgi|Pycci1|1644|[(1-21)SIGN][(22-45)UNK][(46-334)GH18_dist]|	CAZy	GH	GH18_dist		0	0	0	0	2
7863	jgi|Pycci1|7863|	UNKNOWN				0	0	0	0	2
7182	jgi|Pycci1|7182|3.2.1.3|KOG1216|von Willebrand factor and related coagulation proteins|KOG1216|von Willebrand factor and related coagulation proteins|	UNKNOWN				0	0	0	0	2
7293	jgi|Pycci1|7293|6.3.5.-|6.3.5.-|KOG1211|Amidases|	OTHER				0	2	0	0	0
7984	jgi|Pycci1|7984|	UNKNOWN				0	2	0	0	0
8771	jgi|Pycci1|8771|3.2.1.3|KOG0260|RNA polymerase II, large subunit|	OTHER				2	0	0	0	0
8108	jgi|Pycci1|8108|	UNKNOWN				0	0	0	0	2
5896	jgi|Pycci1|5896|	UNKNOWN				0	2	0	0	0
