# Supplementary material for: Lavender- and lavandin-distilled straws: an untapped feedstock with great potential for the production of high-added value compounds and fungal enzymes
Source: Biotechnol Biofuels. 2018 Aug 2;11:217. doi: 10.1186/s13068-018-1218-5 (PMC6071384; doi:10.1186/s13068-018-1218-5)
Supplement: Supplementary file 3 — Additional file 3: Data S2. Excel table containing the list of the Auxiliary Activities (AAs) detected and identified in the secretomes of P. cinnabarinus BRFM137 grown on DF, DS, LF, LS or maltose (reference) as substrates. [file 13068_2018_1218_MOESM3_ESM.xls]

## Sheet: Feuil1
Data S2. List of the AAs detected and identified in the secretomes of P. cinnabarinus BRFM137 grown on DF, DS, LF, LS or maltose (reference) as substrates.
Sequence name (Protein Id): identification of the sequence according to the annotation of the P. cinnabarinus BRFM137 genome, from the Joint Genome Institute Portal (http://genome.jgi.doe.gov/programs/fungi/index.jsf)
Family: subclass of Cazymes according to the CAZy database (http://www.cazy.org/), expert annotation
Module: modular structure with non-catalytic activity appended to the CAZymes according to the CAZy database, expert annotation
Number of spectra: number of spectra detected after LC-MS/MS proteomic analysis, for each protein, depending on the growth substrate
Comments: expert annotation according to Levasseur et al. (2014), The genome of the white-rot fungus Pycnoporus cinnabarinus: a basidiomycete model with a versatile arsenal for lignocellulosic biomass breakdown, BMC Genomics, 15:486. doi: 10.1186/1471-2164-15-486
AA: "Auxiliary Activity" enzyme; DS: lavandin stem straw; DF: lavandin flower straw; LS: lavender stem straw; LF: lavender flower straw
				Number of spectra
Sequence name (Protein Id)	Family	Module	Comments	DF	DS	LF	LS	maltose
8672	AA1_1		Laccase (Lac1)	323	447	382	447	606
3446	AA1_1		Laccase (Lac2)	244	287	241	312	354
9131	AA3_1	AA8	CDH	32	29	32	37	26
7854	AA5_1		Copper radical oxidase (Cro3)	21	28	17	26	50
8665	AA1_1		Laccase (Lac3)	19	14	11	14	22
9003	AA5_1		Copper radical oxidase (Cro2)	11	14	11	11	15
5579	AA9	CBM1	lytic polysaccharide monooxygenase	6	8	10	4	0
5150	AA9		lytic polysaccharide monooxygenase	7	5	7	3	0
3646	AA9		lytic polysaccharide monooxygenase	5	12	6	4	0
5520	AA3_4		pyranose oxidase	6	0	6	0	3
5626	AA1_1		Laccase (Lac4)	6	16	0	12	0
2028	AA9	CBM1	lytic polysaccharide monooxygenase	9	7	5	4	0
3147	AA3_2		GMC oxidoreductase/glucose oxidase/alcohol oxidase	6	3	4	3	13
1070	AA3_2		GMC oxidoreductase	3	0	4	0	5
7827	AA6		NADH quinone oxidoreductase	4	0	4	0	0
4119	AA1_2		Ferroxidase	3	3	3	4	0
8361	AA3_2		GMC oxidoreductase/aryl alcohol oxidase	5	0	3	0	2
3421	AA3_2	GPI	GMC oxidoreductase	0	2	3	2	0
10062	AA9		lytic polysaccharide monooxygenase	3	2	0	0	0
1984	AA3_2		GMC oxidoreductase	0	0	0	0	19
3438	AA9		lytic polysaccharide monooxygenase	3	4	0	2	0
9908	AA9		lytic polysaccharide monooxygenase	0	3	0	0	0
2053	AA5_1		Glyoxal oxidase (Glox2)	0	0	0	0	10
2059	AA5_1		Glyoxal oxidase (Glox1)	0	0	0	0	8
6481	AA2		Manganese peroxidase (MnP4)	0	0	0	0	3
